# Supplementary material for: A Kinase Interacting Protein 1 regulates mitochondrial protein levels in energy metabolism and promotes mitochondrial turnover after exercise
Source: Sci Rep. 2023 Nov 1;13:18822. doi: 10.1038/s41598-023-45961-z (PMC10620178; doi:10.1038/s41598-023-45961-z)
Supplement: Supplementary file 2 — Supplementary Information 2. [file 41598_2023_45961_MOESM2_ESM.xlsx]

## Sheet: Targeted-proteomics data
Peptide Sequence	Description	Selection	Comments	2021-27_13 amount (fmol/ug total protein)	2021-27_23 amount (fmol/ug total protein)	2021-27_26 amount (fmol/ug total protein)	2021-27_29 amount (fmol/ug total protein)	2021-27_38 amount (fmol/ug total protein)	2021-27_39 amount (fmol/ug total protein)	2021-27_12 amount (fmol/ug total protein)	2021-27_19 amount (fmol/ug total protein)	2021-27_21 amount (fmol/ug total protein)	2021-27_27 amount (fmol/ug total protein)	2021-27_28 amount (fmol/ug total protein)	2021-27_34 amount (fmol/ug total protein)	2021-27_35 amount (fmol/ug total protein)	2021-27_10 amount (fmol/ug total protein)	2021-27_15 amount (fmol/ug total protein)	2021-27_22 amount (fmol/ug total protein)	2021-27_25 amount (fmol/ug total protein)	2021-27_31 amount (fmol/ug total protein)	2021-27_37 amount (fmol/ug total protein)	2021-27_11 amount (fmol/ug total protein)	2021-27_14 amount (fmol/ug total protein)	2021-27_24 amount (fmol/ug total protein)	2021-27_30 amount (fmol/ug total protein)	2021-27_32 amount (fmol/ug total protein)	2021-27_36 amount (fmol/ug total protein)	Selection
		Sample ID		13	23	26	29	38	39	12	19	21	27	28	34	35	10	15	22	25	31	37	11	14	24	30	32	36	Sample ID
			Animal number	0541029.00	0544380.00	0544805.00	0546722.00	0548254.00	0549413.00	0541028.00	0544374.00	0544377.00	0544806.00	0544807.00	0548186.00	0548187.00	0539504.00	0541720.00	0544378.00	0544804.00	0548184.00	0548253.00	0541027.00	0541030.00	0544379.00	0546723.00	0546724.00	0548252.00
			Genotype	WT	WT	WT	WT	WT	WT	TG	TG	TG	TG	TG	TG	TG	WT	WT	WT	WT	WT	WT	TG	TG	TG	TG	TG	TG
			Condition	Sed	Sed	Sed	Sed	Sed	Sed	Sed	Sed	Sed	Sed	Sed	Sed	Sed	Run	Run	Run	Run	Run	Run	Run	Run	Run	Run	Run	Run		WT_Sed	TG_Sed	WT_Run	TG_Run	WT_Sed	TG_Sed	WT_Run	TG_Run
YAECGLR	Antioxidant enzyme	Gpx4_MH_YAECGLR		1.4115	0.921905	0.86592	0.667728	1.17374	0.52474	1.42678	0.801004	1.15426	0.578603	0.738335	0.693113	0.569288	0.996524	0.69395	1.54441	0.986214	0.550165	1.11559	0.864158	0.765245	0.680853	0.546452	0.644304	0.824788	Gpx4_MH_YAECGLR	0.927589	0.851626	0.981142	0.720967	0.132717	0.121221	0.141872	0.0487117
AIWNVINWENVTER	Antioxidant enzyme	Sod2_MH_AIWNVINWENVTER		390.352	188.41	188.983	205.798	274.045	114.944	228.027	134.124	239.403	80.9979	128.726	119.044	59.348	238.809	238.561	465.132	250.318	120.363	240.501	138.778	181.725	114.62	101.943	117.001	106.525	Sod2_MH_AIWNVINWENVTER	227.089	141.381	258.947	126.765	38.6599	25.9134	45.809	12.1567
FASEIAGVDDLGTTGR	Complex I (NADH dehydrogenase)	Ndufs1_MH_FASEIAGVDDLGTTGR		55.4243	22.1445	33.189	42.0714	44.356	6.95992	22.7516	6.24718	15.5074	5.23641	20.7616	11.4397	6.67212	11.3379	15.5833	42.8214	34.0331	14.5743	53.4233	7.55616	6.44616	11.8562	8.21514	20.5555	7.10239	Ndufs1_MH_FASEIAGVDDLGTTGR	34.0242	12.6594	28.6289	10.2886	7.07994	2.71312	7.09952	2.19506
GLLTYTSWEDALSR	Complex I (NADH dehydrogenase)	Ndufs1_MH_GLLTYTSWEDALSR		172.161	60.3889	77.9339	84.3645	119.585	48.9496	89.9267	43.8305	74.2186	40.1205	65.1954	34.2283	30.2835	71.8705	64.3415	123.772	77.4913	60.1832	97.3831	49.8612	55.3015	37.9625	53.7405	55.0123	50.7599	Ndufs1_MH_GLLTYTSWEDALSR	93.8973	53.9719	82.5069	50.4396	18.5058	8.55556	9.81619	2.65555
GEGGILINSQGER	Complex II (Succinate dehydrogenase)	Sdha_MH_GEGGILINSQGER		29.1144	8.09016	18.241	16.0842	25.3274	4.22591	14.2604	4.67331	7.04115	2.57997	5.81035	4.96453	2.33166	6.86723	9.87323	24.7222	16.6615	7.36145	25.036	5.25747	5.22428	4.30374	3.35115	6.57929	4.13342	Sdha_MH_GEGGILINSQGER	16.8472	5.95162	15.0869	4.80822	3.91964	1.52224	3.40945	0.459874
LGANSLLDLVVFGR	Complex II (Succinate dehydrogenase)	Sdha_MH_LGANSLLDLVVFGR		49.181	12.1263	21.6477	25.2445	31.2654	8.12313	27.1933	10.3283	17.1844	7.18693	9.52989	6.75633	3.63158	12.3072	22.4152	42.3012	27.0121	14.5422	32.8437	9.07496	10.607	8.65813	10.8037	14.2964	7.00606	Sdha_MH_LGANSLLDLVVFGR	24.598	11.6872	25.2369	10.0744	6.01349	3.034	4.62501	1.01752
DLVPDLSNFYAQYK	Complex II (Succinate dehydrogenase)	Sdhb_MH_DLVPDLSNFYAQYK		137.772	36.1727	63.0474	56.8186	69.858	14.8819	58.2656	15.9855	27.9637	8.77214	30.3068	16.6174	9.24598	32.1512	38.1264	99.4787	85.0852	27.2912	75.9608	19.0836	21.1334	20.5455	16.1217	30.1329	12.7024	Sdhb_MH_DLVPDLSNFYAQYK	63.0917	23.8796	59.6822	19.9532	17.0402	6.54257	12.604	2.40403
LSDYFPKPYPNPEAAR	Complex III (coenzyme Q : cytochrome c oxidoreductase)	Cyc1_M_LSDYFPKPYPNPEAAR	both signals naer LOD	207.688	19.9547	138.536	208.911	163.804	7.32848	26.3115	2.93515	9.24084	4.73861	71.6361	23.2183	3.56999	6.65344	28.0267	97.1113	122.655	22.49	225.76	7.9484	9.19067	6.77139	8.77249	81.1237	5.35425	Cyc1_M_LSDYFPKPYPNPEAAR	124.37	20.2358	83.7828	19.8602	36.7178	9.29147	33.9906	12.266
LSVTATR	Complex III (coenzyme Q : cytochrome c oxidoreductase)	Uqcrc2_MH_LSVTATR		269.473	73.4266	152.794	171.966	194.86	22.183	78.1349	23.4629	40.0256	14.898	76.8723	46.9821	17.5472	38.7588	59.851	171.803	160.93	51.7443	243.208	24.0265	20.6429	29.7871	21.3442	65.8862	25.5895	Uqcrc2_MH_LSVTATR	147.45	42.5604	121.049	31.2127	36.0269	10.029	33.867	7.06318
NALANPLYCPDYR	Complex III (coenzyme Q : cytochrome c oxidoreductase)	Uqcrc2_MH_NALANPLYCPDYR		15.1117	5.34334	9.65373	8.87079	10.9039	1.88293	4.92034	1.57873	2.72854	1.27027	3.61816	3.17894	1.15314	3.11283	4.06572	11.1025	10.6628	3.72987	13.9527	1.82101	1.56678	2.16674	1.49548	4.25776	1.72479	Uqcrc2_MH_NALANPLYCPDYR	8.62773	2.63545	7.77108	2.17209	1.86738	0.527079	1.90992	0.42808
IIDAALR	Complex IV (Cytochrome c oxidase)	Cox5a_MH_IIDAALR		342.367	161.606	181.921	159.786	281.482	116.681	188.031	63.3471	148.266	71.4998	115.788	76.276	59.5823	170.045	121.915	277.867	188.477	144.626	299.222	100.022	84.7928	80.8291	92.9788	91.0748	113.709	Cox5a_MH_IIDAALR	207.307	103.256	200.359	93.9011	35.094	18.6485	29.4964	4.80451
FHFTSK	Complex IV (Cytochrome c oxidase)	Mtco3_FHFTSK		28.718	19.6106	11.6463	9.18431	25.0347	11.9045	20.6599	9.56816	17.1313	7.50193	5.76557	5.65902	5.17355	24.2049	11.4799	31.0546	20.4828	7.77186	28.4686	17.1044	12.554	7.24671	4.91212	4.34547	11.6178	Mtco3_FHFTSK	17.6831	10.2085	20.5771	9.63009	3.27412	2.34359	3.79454	2.03497
IPVGPETLGR	Complex V (ATP synthase)	Atp5b_MH_IPVGPETLGR		56.5374	17.0987	36.1507	29.5912	42.1174	6.607	16.4044	5.14134	6.10769	2.31203	5.20195	4.99876	4.05971	10.8484	13.6604	50.5014	34.5406	11.5345	41.1796	5.79861	5.73402	2.61612	3.96866	3.01603	5.07318	Atp5b_MH_IPVGPETLGR	31.3504	6.31799	27.0441	4.36777	7.28423	1.74095	7.04326	0.561733
VVDLLAPYAK	Complex V (ATP synthase)	Atp5b_MH_VVDLLAPYAK		64.9743	29.5716	37.0014	34.1046	53.8294	10.9587	26.3097	9.94117	11.0965	6.32332	12.6997	8.64344	10.2754	24.5416	18.8781	63.6907	44.2716	18.9681	43.67	12.8167	8.48108	5.19575	7.97167	4.8253	8.92878	Atp5b_MH_VVDLLAPYAK	38.4067	12.1842	35.67	8.03655	7.73656	2.47146	7.321	1.18645
ADLIAYLK	Electron transport chain and oxidative phosphorylation	Cycs_MH_ADLIAYLK		317.623	135.146	135.783	140.51	264.574	89.5698	236.516	86.3018	156.239	56.9617	56.2869	57.7322	39.3133	157.956	145.623	330.039	139.907	123.67	204.215	108.207	131.417	69.3977	69.0336	68.9934	76.3139	Cycs_MH_ADLIAYLK	180.534	98.4788	183.568	87.2272	36.4212	27.257	31.3421	10.791
TGPNLHGLFGR	Electron transport chain and oxidative phosphorylation	Cycs_MH_TGPNLHGLFGR		49.6129	27.1242	20.8578	16.062	30.6362	17.5064	30.2266	12.8676	23.5525	9.94506	7.75952	8.27266	5.50228	31.1246	21.5304	55.3242	22.317	20.7537	41.6977	15.0309	20.4528	6.11509	7.95029	12.4776	9.51577	Cycs_MH_TGPNLHGLFGR	26.9666	14.018	32.1246	11.9238	5.07304	3.50588	5.68211	2.14502
FGFYEVFK	Substrate transport	Slc25a3_MH_FGFYEVFK		422.2	235.93	279.22	230.105	366.166	111.633	267.608	137.698	214.204	98.2301	156.92	118.403	82.3282	248.923	166.502	508.549	393.617	155.487	421.978	126.132	139.337	114.07	106.833	127.686	115.928	Slc25a3_MH_FGFYEVFK	274.209	153.627	315.843	121.664	44.8048	25.0327	59.706	4.75778
TVEALYK	Substrate transport	Slc25a3_MH_TVEALYK		276.868	161.66	172.972	163.483	238.377	86.1803	167.84	72.3583	141.994	62.9848	120.637	96.3315	63.6251	149.762	110.199	277.493	199.305	112.173	282.602	106.965	93.7129	103.248	77.5571	106.487	98.22	Slc25a3_MH_TVEALYK	183.257	103.681	188.589	97.6984	27.1958	15.559	31.8062	4.53043
AAYFGVYDTAK	Substrate transport	Slc25a4_M_AAYFGVYDTAK		160.563	41.4527	100.324	112.369	116.59	12.3406	60.1627	23.1953	40.5661	9.98692	46.875	33.3565	10.6786	37.3889	40.9662	141.732	136.126	33.1986	181.356	21.9823	27.4709	35.5362	21.8008	46.3835	16.9036	Slc25a4_M_AAYFGVYDTAK	90.6065	32.1173	95.128	28.3462	22.1199	7.08154	26.7025	4.44253
EQGFLSFWR	Substrate transport	Slc25a4_MH_EQGFLSFWR		1307.36	615.739	805.233	642.864	912.515	265.08	775.855	455.303	677.154	220.331	408.734	342.339	229.966	713.461	528.313	1445.51	1166.48	372.099	1056.07	297.723	360.812	300.198	278.987	421.411	318.908	Slc25a4_MH_EQGFLSFWR	758.131	444.24	880.321	329.673	141.934	80.4797	167.556	21.5716
EQGVLSFWR	Substrate transport	Slc25a5_M_EQGVLSFWR		99.2438	45.1566	60.1943	38.3506	58.3333	13.3134	79.0509	44.7233	57.2767	19.0758	38.8581	28.5667	22.4389	44.2856	36.7169	112.177	79.639	23.6352	72.8597	30.3602	31.7842	26.9208	21.8646	31.2182	29.3274	Slc25a5_M_EQGVLSFWR	52.432	41.4272	61.5523	28.5792	11.6446	8.0323	13.3798	1.51442
AAYFGIYDTAK	Substrate transport	Slc25a5_MH_AAYFGIYDTAK		17.7396	5.12564	10.9831	11.344	12.9201	1.57779	10.5772	4.42037	7.22563	2.32561	7.76838	5.12179	1.96227	4.48604	4.82598	13.538	14.8995	4.08049	18.7873	3.67458	3.90613	5.93991	2.99852	7.4375	3.3434	Slc25a5_MH_AAYFGIYDTAK	9.94836	5.62875	10.1029	4.55001	2.35144	1.17196	2.61973	0.714456
ILVPEGTR	Connection between glycolysis and TCA cycle	Dlat_MH_ILVPEGTR		35.6274	15.1216	22.8109	28.5454	34.5976	6.59504	17.7679	5.39125	9.93675	5.33698	19.0484	11.7177	6.15679	8.14356	13.1149	27.2947	23.6795	12.649	36.517	6.82083	5.64665	8.36411	8.70255	11.6394	8.15332	Dlat_MH_ILVPEGTR	23.883	10.7651	20.2331	8.22115	4.65925	2.17576	4.40172	0.827253
ALTGGIAHLFK	Connection between glycolysis and TCA cycle	Dld_MH_ALTGGIAHLFK		38.4856	10.796	14.8862	13.0634	34.8325	15.8927	32.2908	15.0389	23.2882	7.74736	11.7731	9.5948	7.23398	17.5346	21.8783	38.6426	22.0166	14.5478	35.8878	12.8223	25.2555	8.05263	8.703	11.7289	14.5806	Dld_MH_ALTGGIAHLFK	21.3261	15.281	25.0846	13.5238	4.9228	3.51749	4.03422	2.55368
VCHAHPTLSEAFR	Connection between glycolysis and TCA cycle	Dld_MH_VCHAHPTLSEAFR		14.3581	5.27088	6.05252	3.94379	8.98052	6.4216	7.08174	5.34869	6.17906	2.07588	4.22679	4.44047	5.93275	7.30135	5.79587	12.7179	7.66263	4.39905	12.2045	6.41126	5.6603	5.99881	3.29397	3.58598	6.62688	Dld_MH_VCHAHPTLSEAFR	7.50457	5.04077	8.34688	5.26287	1.52861	0.620392	1.38614	0.593504
AHGFTFTR	Connection between glycolysis and TCA cycle	Pdha1_MH_AHGFTFTR		20.5075	5.19395	11.8489	11.8388	15.0327	2.34036	7.04273	1.863	2.9117	1.06627	4.3825	3.46582	1.22653	5.47953	5.17612	17.526	11.1461	3.18894	15.6593	2.41325	2.65008	1.62935	1.38576	3.29631	2.01818	Pdha1_MH_AHGFTFTR	11.127	3.13694	9.69601	2.23216	2.68752	0.794712	2.44624	0.286673
AVVVNAAQLASYSQSK	Substrate transport	Slc25a11_MH_AVVVNAAQLASYSQSK		27.1914	10.8693	15.5373	15.6007	22.4844	3.5961	10.1749	4.06226	7.55278	2.01458	10.5572	4.56724	2.41056	6.51538	10.4509	18.0003	18.611	6.28817	28.7026	3.25224	3.37668	4.04057	3.61153	5.94343	4.05942	Slc25a11_MH_AVVVNAAQLASYSQSK	15.8799	5.90564	14.7614	4.04731	3.40471	1.33739	3.54983	0.402792
GIYTGLSAGLLR	Substrate transport	Slc25a11_MH_GIYTGLSAGLLR		18.995	4.35088	12.2425	8.92461	9.63769	1.13054	3.85127	1.34591	1.8261	0.76055	2.88627	1.60308	0.93571	1.75418	3.92826	13.9162	15.5167	1.98481	16.5471	1.1023	1.39363	1.40319	0.988469	2.6296	1.02181	Slc25a11_MH_GIYTGLSAGLLR	9.21353	1.88698	8.94119	1.42317	2.54359	0.419972	2.89258	0.252306
NAVTQEFGPVPDTAR	TCA cycle	Aco2_MH_NAVTQEFGPVPDTAR		40.5212	5.31664	22.8645	24.4739	22.4364	1.9783	10.0254	2.62507	5.09031	0.987788	11.8577	5.6258	1.24937	3.19503	9.31309	25.797	33.3748	4.16265	36.6746	1.92092	3.61373	4.13129	1.63823	12.7239	1.70333	Aco2_MH_NAVTQEFGPVPDTAR	19.5985	5.35164	18.7528	4.28856	5.75816	1.60077	6.13362	1.74115
VAGILTVK	TCA cycle	Aco2_MH_VAGILTVK		148.016	51.7509	86.9656	73.2514	105.643	28.1307	84.8439	30.1548	55.8537	20.3954	49.2325	37.917	22.3623	59.6539	60.089	130.244	105.052	34.4862	113.066	37.8623	36.4796	35.8892	22.0501	42.8488	29.4651	Aco2_MH_VAGILTVK	82.2929	42.9657	83.7652	34.0992	17.1607	8.56722	15.3213	2.97905
ALGVLAQLIWSR	TCA cycle	Cs_MH_ALGVLAQLIWSR		387.821	138.082	217.873	314.832	357.792	176.022	277.508	115.236	223.414	110.711	194.933	80.9495	42.7249	164.228	289.584	451.258	261.893	145.024	462.928	107.06	161.568	99.0284	143.505	152.955	125.512	Cs_MH_ALGVLAQLIWSR	265.404	149.354	295.819	131.605	41.8026	31.8823	55.7769	10.3216
LVAQLYK	TCA cycle	Cs_MH_LVAQLYK		270.693	116.061	150.32	157.781	213.109	57.8408	151.723	48.4878	92.9174	34.7828	89.5699	69.0575	35.0416	111.64	119.819	286.623	163.715	88.4291	222.105	68.55	56.1018	67.3612	46.6248	83.2504	50.9793	Cs_MH_LVAQLYK	160.967	74.5114	165.389	62.1446	30.295	15.7134	30.9869	5.52492
DYIDISVAVATPR	TCA cycle	Dlst_MH_DYIDISVAVATPR		110.342	48.2644	89.6536	65.722	112.867	27.7908	50.2003	27.9548	54.0364	21.7798	31.903	15.7804	13.4121	39.8629	51.8697	104.883	98.4996	55.3482	149.259	14.6314	24.0465	36.3789	27.6828	33.3919	21.3619	Dlst_MH_DYIDISVAVATPR	75.7732	30.7238	83.2871	26.2489	14.0519	6.0452	17.0327	3.2629
GLVVPVIR	TCA cycle	Dlst_MH_GLVVPVIR		29.9528	9.37476	17.9093	22.4893	30.2297	4.54456	15.3541	5.72474	13.4206	3.13652	13.9292	4.01614	3.43173	8.67117	14.3158	21.8741	19.1413	9.34452	33.828	4.56419	5.4565	5.68584	5.30773	9.56377	6.8097	Dlst_MH_GLVVPVIR	19.0834	8.43042	17.8625	6.23129	4.32435	2.08677	3.83945	0.729611
TPYTDVNIVTIR	TCA cycle	Ldh3a_MH_TPYTDVNIVTIR	endogenous near LOD in subset samples	4.22633	1.21203	2.92907	2.6864	2.44816	0.634384	1.44256	0.68483	1.13296	0.619658	0.951785	0.747198	0.693889	1.05301	1.07834	3.32416	4.35278	0.704467	3.26583	0.721579	0.806136	0.878098	0.766545	1.12277	0.713045	Ldh3a_MH_TPYTDVNIVTIR	2.35606	0.896125	2.29643	0.834696	0.523348	0.113592	0.626864	0.0626964
VAVLGASGGIGQPLSLLLK	TCA cycle	Mdh2_MH_VAVLGASGGIGQPLSLLLK		48.5361	5.07451	18.5185	34.5868	25.6236	1.91837	12.9927	3.03621	4.99952	1.73926	11.3298	5.78264	1.69128	3.21601	8.81422	27.0591	25.8729	6.72751	35.1624	3.30556	3.9834	2.72508	3.6723	11.7278	2.39571	Mdh2_MH_VAVLGASGGIGQPLSLLLK	22.3763	5.93876	17.8087	4.63498	7.24969	1.71706	5.38018	1.43862
VNVPVIGGHAGK	TCA cycle	Mdh2_MH_VNVPVIGGHAGK		391.511	128.239	196.786	218.03	265.942	48.8219	219.193	61.6341	136.527	36.7368	134.567	88.1609	29.569	86.8918	138.869	340.274	217.291	109.762	290.098	75.744	53.8424	61.8402	40.3502	117.056	53.6355	Mdh2_MH_VNVPVIGGHAGK	208.222	100.913	197.198	67.0781	47.944	25.4975	41.9205	11.0614
SSPYPTDVAR	TCA cycle	Ogdh_SSPYPTDVAR		18.9548	3.92281	8.67993	11.7343	13.7374	2.32707	7.76326	2.1381	4.37204	1.96869	6.96678	4.35345	1.99966	2.56714	5.59121	12.4207	7.09201	3.74302	15.5155	2.66147	2.55841	3.27386	2.54199	6.90865	2.62199	Ogdh_SSPYPTDVAR	9.89272	4.22314	7.8216	3.42773	2.54718	0.905972	2.08246	0.705151
ALIADSGLK	TCA cycle	Sucla2_MH_ALIADSGLK		24.7362	5.86492	14.8273	13.9258	13.5607	1.14595	6.20506	2.51582	2.82947	1.01777	4.17374	3.26242	1.31885	3.02253	6.83892	20.4765	18.7926	3.31621	16.9795	1.51165	2.25529	2.33111	1.5217	3.28141	1.21709	Sucla2_MH_ALIADSGLK	12.3435	3.04616	11.571	2.01971	3.3221	0.667673	3.28796	0.310628
IVFSPEEAK	TCA cycle	Sucla2_MH_IVFSPEEAK		13.3806	2.95332	7.5654	7.81011	8.69372	0.989095	3.68984	1.45747	1.71979	0.773005	2.18753	1.52536	0.843787	1.87104	3.56857	11.812	9.62459	1.91356	10.3136	1.07621	1.45375	1.04151	0.875402	1.78331	0.816036	Sucla2_MH_IVFSPEEAK	6.8987	1.7424	6.51722	1.17437	1.79816	0.373742	1.85811	0.152089
VPLVVR	TCA cycle	Suclg2_MH_VPLVVR		4.43009	2.17527	2.71858	2.47089	3.25645	1.16399	3.09353	1.47486	1.87066	0.837955	1.12632	1.39183	1.00908	1.81576	1.81129	4.35671	3.47572	1.57715	3.77695	1.26746	1.33627	1.4082	1.10137	1.36626	1.2827	Suclg2_MH_VPLVVR	2.70254	1.54346	2.80226	1.29371	0.446852	0.28846	0.492476	0.0439655
AGDLGVDLTSK	Connection between beta-oxidation and electron transport chain	Etfb_M_AGDLGVDLTSK		7.24735	3.01549	4.9315	3.99056	4.10964	1.25322	2.49171	1.6583	1.46685	0.986339	1.61482	0.988693	1.08511	1.8546	2.48473	7.70328	5.9143	1.63612	5.36913	1.1098	1.3201	0.919234	0.877966	1.05867	1.20525	Etfb_M_AGDLGVDLTSK	4.09129	1.47026	4.16036	1.08184	0.81423	0.202017	1.02609	0.0686353
VSVISVEEPPQR	Connection between beta-oxidation and electron transport chain	Etfb_M_VSVISVEEPPQR		8.13917	3.25765	6.13094	4.27067	4.87935	1.0741	2.70518	1.50734	1.27572	0.782198	1.35995	0.959638	1.01759	2.16261	2.84942	7.9657	6.97448	1.51608	5.85487	0.998814	1.13636	0.744803	0.838588	1.03404	1.04508	Etfb_M_VSVISVEEPPQR	4.62531	1.37252	4.55386	0.96628	0.988028	0.241455	1.11122	0.059482
NLSIYDGPEQR	Connection between beta-oxidation and electron transport chain	Etfdh_MH_NLSIYDGPEQR		7.09801	2.03114	4.29686	6.06983	5.99055	1.08085	2.11936	0.930048	1.71172	0.802983	2.25153	1.4966	0.801305	1.46353	1.98559	4.88992	5.14183	2.04083	8.15192	0.900025	0.992336	1.30045	1.02181	2.23194	0.926109	Etfdh_MH_NLSIYDGPEQR	4.42787	1.44479	3.9456	1.22878	0.987112	0.23252	1.05903	0.208957
VGVPTETGALTLNR	Fatty acid beta-oxidation	Acaa2_M_VGVPTETGALTLNR		25.4876	7.83234	14.9131	14.6279	21.4878	3.51	8.99759	3.46436	7.10451	2.36692	7.15001	5.75928	1.79879	6.01746	9.98565	24.5154	17.9157	7.40086	21.5693	3.10933	4.56329	3.68579	2.93978	7.7364	2.63375	Acaa2_M_VGVPTETGALTLNR	14.6431	5.23449	14.5674	4.11139	3.34095	1.03237	3.18671	0.776449
AYVDAR	Fatty acid beta-oxidation	Acadl_MH_AYVDAR		55.0851	16.3212	32.9203	39.1632	48.6059	5.4853	17.2937	5.82642	9.12879	3.22321	17.4824	11.505	2.58177	18.7202	17.6536	44.922	40.0593	14.5669	45.0615	4.21426	4.83387	8.31617	4.27055	15.4451	4.82605	Acadl_MH_AYVDAR	32.9302	9.57732	30.1639	6.98433	7.75564	2.33672	5.96767	1.80442
ANWYFLLAR	Fatty acid beta-oxidation	Acadm_MH_ANWYFLLAR		25.7255	8.00976	14.6198	18.6856	24.4167	6.33411	12.4101	6.83194	12.4653	4.36062	13.3457	4.41955	2.8461	8.41877	14.8352	28.4061	18.2181	6.74306	27.4085	4.3811	6.88462	7.20249	6.00812	12.4215	6.21688	Acadm_MH_ANWYFLLAR	16.2986	8.09706	17.3383	7.18579	3.32306	1.70358	3.75393	1.12095
ITEIYEGTSEIQR	Fatty acid beta-oxidation	Acads_MH_ITEIYEGTSEIQR		9.39322	3.09743	5.59401	6.30323	8.78014	1.16482	4.56422	1.4678	3.24621	1.10785	4.25098	2.54728	1.15882	2.15073	3.6674	8.84366	5.82758	2.22133	8.7602	1.58567	1.49359	2.33189	1.44097	3.52263	1.38318	Acads_MH_ITEIYEGTSEIQR	5.72214	2.62045	5.24515	1.95966	1.3018	0.547433	1.2497	0.343506
LVIAGHLLR	Fatty acid beta-oxidation	Acads_MH_LVIAGHLLR		12.6438	2.83106	8.23189	7.66789	12.4202	3.35336	8.12243	2.99092	6.42887	2.98413	5.67634	3.14632	1.65615	4.2336	5.79988	9.3559	6.56357	4.34391	11.5727	3.8663	3.1777	2.85711	3.09451	5.19464	3.61293	Acads_MH_LVIAGHLLR	7.85803	4.42931	6.97825	3.63387	1.7268	0.882184	1.19436	0.346064
IFEGANDILR	Fatty acid beta-oxidation	Acadvl_M_IFEGANDILR		23.2982	12.0346	15.5207	12.6774	23.9121	6.49427	13.5891	5.09748	9.81977	4.36895	10.5973	6.29623	4.58704	13.127	11.9984	20.3335	16.0062	9.30941	24.0005	6.33048	6.72753	7.2336	5.80119	7.7822	5.28495	Acadvl_M_IFEGANDILR	15.6562	7.76512	15.7959	6.52666	2.78394	1.35462	2.24773	0.375194
FFEEVNDPAK	Fatty acid beta-oxidation	Acadvl_MH_FFEEVNDPAK		11.1473	5.66484	8.14164	7.73839	11.6135	3.33099	6.4266	2.291	4.19151	2.00958	2.47429	3.31852	2.19383	4.15759	6.18887	12.9004	8.13092	4.17392	11.6363	2.58643	2.95717	2.97373	2.33263	3.30255	2.75229	Acadvl_MH_FFEEVNDPAK	7.93945	3.27219	7.86468	2.81747	1.29463	0.600674	1.52564	0.138075
SEYNDQLTR	Fatty acid beta-oxidation	Cpt2_MH_SEYNDQLTR		15.1994	7.8296	10.2272	10.3955	12.9593	4.32827	9.38867	4.23688	8.33407	3.79656	7.83765	5.01263	3.32599	7.31196	7.41174	14.2172	8.85396	5.72075	12.3359	5.08217	4.93997	4.60357	3.80858	6.62887	4.41424	Cpt2_MH_SEYNDQLTR	10.1565	5.99035	9.30858	4.9129	1.55704	0.930902	1.34068	0.388922
VAFITGGGTGLGK	Fatty acid beta-oxidation	Decr1_MH_VAFITGGGTGLGK		6.38827	1.35803	4.26665	3.96411	4.07098	0.676735	1.77071	0.988471	1.12473	0.631701	1.49825	1.14056	0.659193	1.20066	1.82974	4.87253	4.96539	1.08813	4.78932	0.736844	1.11798	0.837347	0.741536	1.05788	0.685918	Decr1_MH_VAFITGGGTGLGK	3.45413	1.11623	3.1243	0.862918	0.85669	0.156974	0.790368	0.0743148
LLVPYLIEAVR	Fatty acid beta-oxidation	Hadh_M_LLVPYLIEAVR		95.7168	29.4975	65.9437	61.7873	82.7526	6.53017	41.841	17.0654	28.8107	8.81736	45.7295	18.4412	9.71337	24.9972	43.2569	73.0858	48.875	25.7857	73.6426	9.08246	13.1145	17.7314	18.3629	38.4418	9.10163	Hadh_M_LLVPYLIEAVR	57.038	24.3455	48.2739	17.6391	13.6243	5.61967	8.81714	4.47163
LVEVIK	Fatty acid beta-oxidation	Hadh_MH_LVEVIK		101.178	46.4404	64.3501	67.5221	88.7774	17.8623	64.7385	28.1465	38.7355	14.4794	34.446	28.8588	13.5796	43.463	43.5683	94.8516	65.4622	33.3736	82.0509	24.156	24.8635	22.2201	18.2917	29.0193	20.0316	Hadh_MH_LVEVIK	64.3551	31.8549	60.4616	23.097	12.1723	6.53564	9.96973	1.55534
DGPGFYTTR	Fatty acid beta-oxidation	Hadha_MH_DGPGFYTTR		6.72826	1.56282	4.63078	2.28767	3.49464	0.610696	1.66447	1.06784	1.31933	0.59229	0.986563	0.825577	0.433488	1.15159	1.43413	6.11713	7.81021	0.890937	5.11457	0.567878	0.819269	1.22059	0.335104	1.33051	0.603941	Hadha_MH_DGPGFYTTR	3.21914	0.984223	3.75309	0.812883	0.909167	0.159173	1.21436	0.159809
THINYGVK	Fatty acid beta-oxidation	Hadha_MH_THINYGVK		7.63486	1.66924	5.30465	3.7562	4.17394	0.873636	1.81889	0.927231	1.19765	0.575648	1.1592	0.945	0.693999	1.32802	1.81859	6.32993	7.24926	1.16758	6.79144	0.863595	1.15442	0.93817	0.914817	0.909191	0.902426	Hadha_MH_THINYGVK	3.90209	1.04537	4.11414	0.947103	1.00255	0.154505	1.20583	0.0426263
DQLLLGPTYATPK	Fatty acid beta-oxidation	Hadhb_MH_DQLLLGPTYATPK		22.8666	6.12826	15.556	11.4043	10.9672	1.82234	4.9938	2.83548	3.314	1.23987	1.25618	2.47777	1.4561	4.06108	6.27737	20.2266	19.6346	4.03947	16.7477	1.71898	2.47054	1.77412	1.50341	2.09565	1.54578	Hadhb_MH_DQLLLGPTYATPK	11.4575	2.51046	11.8311	1.85141	2.99136	0.516827	3.20145	0.150665
